# Supplementary material for: Assessment of depressive symptoms in patients with COVID-19 during the second wave of epidemic in Myanmar: A cross-sectional single-center study
Source: PLoS One. 2021 Jun 4;16(6):e0252189. doi: 10.1371/journal.pone.0252189 (PMC8177551; doi:10.1371/journal.pone.0252189)
Supplement: S1 Data — (XLSX) [file pone.0252189.s003.xlsx]

## Sheet: Data1
ID	Sex	Age	Township	Education	Occupation	Marital	Living_Sit	House_size	Family_in	Smoking	Alcohol	Comorbid	Contact	Infect_family	Travel_abroad	Travel_township	symptom	Psych	Psych_family	Social_support	Mental_support	DS_1	DS_2	DS_3	DS_4	DS_5	DS_6	DS_7	DS_8	DS_9	DS_10	DS_11	DS_12	DS_13	DS_14	DS_15	DS_16	DS_17	DS_18	DS_19	DS_20
1	2	46	5	6	4	2	2	3	500000	2	2	2	1	1	2	2	2	2	2	2	2	2	1	1	0	2	0	0	0	2	1	0	1	2	1	0	0	0	0	1	1
2	2	41	1	6	5	1	3	4	800000	2	2	2	1	2	2	2	1	2	2	1	1	1	1	2	0	1	0	1	1	0	0	1	1	1	0	2	0	0	1	1	1
3	2	40	1	6	5	1	3	3	310000	2	2	1	2	2	1	2	1	2	2	1	1	1	2	2	1	1	2	1	1	1	2	2	1	2	2	1	1	2	2	2	1
4	2	39	4	6	5	2	2	2	700000	2	2	2	2	2	2	1	2	2	2	1	1	1	1	2	1	1	0	0	1	0	1	0	1	1	1	0	0	1	0	1	1
5	2	21	6	4	1	1	2	9	550000	2	2	2	1	1	2	2	1	2	2	2	2	0	2	1	1	1	0	0	3	1	1	2	0	0	2	1	1	0	2	2	1
6	1	26	6	5	5	2	3	3	214000	2	2	2	1	2	2	1	2	2	2	2	2	0	1	0	2	0	2	2	3	2	2	1	3	1	2	1	1	1	0	0	0
7	1	35	6	6	5	1	1	1	300000	2	2	2	1	2	2	2	1	2	2	1	1	0	0	0	1	1	0	1	1	0	0	1	2	0	0	1	2	0	0	2	1
8	1	34	4	5	5	2	2	5	490000	2	2	2	2	1	2	2	1	2	2	1	1	0	0	0	2	0	1	3	3	1	2	1	2	0	1	0	3	2	1	1	1
9	1	39	6	6	3	2	2	5	1000000	2	2	2	1	2	2	2	1	2	2	1	1	1	1	0	0	0	0	0	1	1	0	0	0	0	0	0	0	0	0	2	0
10	1	23	6	6	4	1	2	4	700000	2	2	1	2	1	2	2	1	2	2	1	1	0	0	0	0	0	0	1	0	0	1	0	1	1	0	0	0	1	0	0	0
11	1	58	6	5	5	2	2	4	700000	2	2	2	2	2	2	2	1	2	2	1	1	0	0	0	2	1	0	3	2	1	0	0	2	1	0	1	0	0	0	0	1
12	1	35	6	6	3	1	2	8	3000000	2	2	2	1	2	2	2	2	2	2	1	1	0	0	0	0	0	0	0	0	0	1	0	0	0	0	0	0	0	0	0	0
13	1	30	6	6	3	1	2	5	1500000	2	2	2	2	2	2	2	2	2	2	1	1	0	0	0	0	0	0	1	0	0	1	1	1	1	0	0	0	1	1	0	0
14	1	58	5	5	5	2	1	4	310000	1	2	2	1	2	2	1	2	2	2	1	1	1	1	0	0	0	0	0	0	0	0	0	0	0	0	0	0	0	0	0	0
15	1	50	4	5	5	2	2	2	186000	2	2	1	2	2	2	2	2	2	2	1	2	0	0	1	3	0	0	3	3	1	0	1	1	1	1	0	2	0	0	1	0
16	1	52	4	5	5	2	1	1	280000	2	2	2	1	2	2	1	1	2	2	1	1	1	1	3	1	3	3	3	3	0	2	1	3	2	2	3	2	1	1	2	0
17	1	38	4	5	5	2	2	3	600000	2	1	2	1	2	2	1	2	2	2	1	1	0	0	0	3	0	0	2	3	0	0	0	0	0	0	1	0	0	0	1	0
18	2	52	5	4	1	2	2	3	350000	2	2	2	1	2	2	2	1	2	2	1	1	0	0	0	3	1	0	2	0	1	0	0	0	2	0	0	3	0	1	0	0
19	2	70	6	4	1	2	2	3	500000	2	2	2	2	2	2	2	1	2	2	1	1	2	3	1	0	2	1	0	0	2	1	2	0	1	2	3	1	2	2	1	1
20	2	32	6	5	1	1	2	3	500000	2	2	2	2	2	2	2	1	2	2	1	1	0	1	0	1	0	0	1	2	0	1	2	0	1	1	2	0	1	0	1	1
21	2	29	6	5	1	2	2	10	700000	2	2	2	2	2	2	2	1	2	2	2	1	1	0	1	3	0	0	1	1	1	1	0	1	0	1	0	2	0	0	1	0
22	1	69	6	6	5	2	2	4	1000000	2	2	2	1	1	2	1	1	2	2	1	1	0	0	0	0	0	0	0	0	3	1	0	0	0	0	0	0	3	3	3	3
23	2	67	6	6	1	2	2	2	200000	2	2	2	1	1	2	1	1	2	1	1	1	0	0	3	3	3	3	0	3	3	0	3	3	1	0	0	1	0	1	0	3
24	1	57	6	6	5	2	2	4	490000	2	2	1	2	1	2	2	2	2	1	2	1	1	2	1	1	0	2	0	1	0	0	2	1	1	0	0	2	0	1	0	0
25	1	21	6	5	1	1	2	4	500000	2	2	2	2	1	2	2	1	2	2	2	1	0	0	0	1	0	0	3	2	0	0	1	2	0	2	0	2	0	1	1	0
26	2	79	5	5	1	2	2	3	500000	2	2	1	1	1	2	2	2	2	2	2	2	0	2	1	3	1	0	0	3	1	1	2	0	0	2	1	1	0	2	2	1
27	2	53	5	6	4	2	2	5	520000	2	2	2	2	1	2	2	1	2	2	2	1	0	0	1	0	1	0	1	2	1	0	0	2	0	0	2	1	1	0	0	2
28	1	52	4	5	4	1	2	1	240000	2	2	2	1	1	2	2	1	1	2	1	2	1	1	0	2	1	1	3	2	0	0	1	1	1	1	0	2	0	0	1	0
29	1	18	4	6	1	1	2	6	500000	2	2	2	1	1	2	2	1	2	2	1	1	0	0	0	3	0	0	2	1	0	1	2	0	0	0	1	2	0	0	1	0
30	1	32	6	6	5	2	1	1	320000	2	2	2	1	2	2	2	1	2	2	2	2	2	3	1	1	1	1	0	0	1	2	2	0	2	2	0	0	2	2	0	0
31	1	27	4	6	5	1	1	1	300000	2	2	2	1	2	2	1	1	2	2	1	1	0	1	0	1	1	0	1	1	0	1	0	2	2	1	0	3	0	1	1	0
32	1	39	3	5	3	2	2	6	600000	2	2	2	1	2	2	2	1	2	2	1	1	3	0	1	0	0	1	0	2	0	1	0	0	1	2	1	0	0	0	2	1
33	2	32	5	5	1	2	2	4	220000	2	2	2	1	2	2	2	1	2	2	1	1	0	1	0	1	2	1	2	0	1	0	2	0	1	1	0	1	0	0	1	1
34	2	26	1	6	4	2	2	5	950000	2	2	2	1	2	2	2	1	2	2	1	1	2	1	2	1	2	3	2	2	2	2	2	3	2	2	2	2	3	2	2	2
35	2	19	4	5	1	1	2	2	300000	2	2	2	2	1	2	2	2	2	2	2	2	1	0	0	0	0	0	3	2	2	0	0	3	0	1	1	1	0	0	0	0
36	2	23	2	5	1	2	2	3	350000	2	2	2	2	2	2	2	2	2	2	1	1	1	1	0	2	0	0	1	2	0	1	0	1	1	0	0	1	0	1	0	1
37	2	32	6	6	1	2	2	9	700000	2	2	2	2	2	2	2	1	2	2	2	2	1	2	1	1	0	1	0	0	2	1	0	0	0	2	0	0	0	1	0	2
38	1	31	6	6	1	1	2	9	800000	1	1	2	1	1	2	2	1	2	2	2	2	0	0	0	3	0	0	3	3	0	0	1	3	1	1	0	1	0	0	1	1
39	1	68	6	5	3	2	2	1	240000	2	2	1	1	1	2	2	1	2	2	2	2	0	1	0	2	1	1	2	3	0	0	1	3	0	0	1	3	0	1	1	1
40	2	60	6	4	1	2	2	4	1400000	2	2	2	1	1	2	2	1	2	2	1	1	1	0	0	0	1	0	2	3	0	1	2	3	0	0	0	0	0	1	0	0
41	1	33	6	6	5	2	2	2	500000	2	2	2	1	2	2	2	2	2	1	1	1	0	0	0	0	0	0	2	0	1	0	0	1	1	0	0	0	0	0	0	0
42	1	30	4	5	5	2	2	3	350000	1	2	2	1	2	2	2	1	2	2	1	1	0	0	1	2	0	0	1	3	0	0	1	3	0	1	1	3	0	0	0	1
43	1	30	4	5	5	1	2	5	400000	2	2	2	1	2	2	2	1	2	2	1	1	0	0	1	2	0	0	1	3	0	0	0	3	1	0	0	3	2	0	0	0
44	1	35	4	5	5	2	3	3	350000	2	2	2	1	2	2	2	1	2	2	1	1	0	0	1	2	0	0	2	3	0	0	0	1	1	0	0	0	0	1	1	0
45	1	48	6	5	5	2	3	2	180000	2	2	1	1	2	2	1	1	2	2	2	1	0	0	0	3	0	0	3	3	1	2	1	2	1	0	0	2	0	1	1	0
46	1	35	4	6	5	2	2	4	350000	2	2	2	1	2	2	2	1	2	2	1	1	0	0	1	2	0	0	1	3	0	1	1	2	0	0	0	0	0	0	0	0
47	1	73	6	6	1	2	2	2	250000	2	2	1	2	2	2	1	1	2	2	2	1	0	1	0	3	0	1	3	3	0	0	0	1	0	1	2	3	0	1	0	0
48	1	52	6	5	5	2	2	3	300000	2	2	2	1	2	2	2	2	2	2	2	1	0	0	0	0	0	0	1	0	0	0	0	0	0	0	0	0	0	1	1	0
49	1	40	5	5	5	2	2	4	340000	2	2	2	1	2	2	1	2	2	2	2	1	0	1	0	3	0	1	2	3	0	0	1	3	1	0	0	3	0	0	0	3
50	1	29	4	5	5	2	2	2	200000	2	2	2	1	2	2	2	2	2	2	2	1	0	1	1	2	0	0	0	0	0	0	0	2	0	0	0	0	0	0	1	0
51	1	27	3	6	4	1	2	2	300000	1	1	2	2	1	2	1	1	2	2	2	1	2	1	1	1	2	2	0	0	1	2	0	2	1	0	0	0	1	0	0	2
52	1	52	6	5	5	2	2	3	450000	2	2	1	1	2	2	2	1	2	2	2	2	0	0	0	2	0	1	0	2	1	1	2	1	2	2	0	1	1	1	1	1
53	1	38	6	5	5	2	2	2	550000	2	2	2	1	2	2	1	2	2	2	2	2	0	0	0	0	0	0	0	0	0	1	1	0	0	0	0	0	0	0	0	0
54	1	53	6	5	5	2	2	4	280000	2	1	2	1	2	2	1	2	2	2	2	2	0	0	0	0	1	1	0	2	1	0	0	0	0	0	0	0	1	1	0	1
55	1	68	4	6	5	1	3	2	300000	1	2	2	1	1	2	2	1	2	2	1	1	0	0	1	3	0	0	0	2	0	0	1	3	0	0	1	3	2	0	0	0
56	1	26	4	6	5	1	3	3	300000	1	2	2	1	2	2	2	1	2	1	1	1	0	0	1	0	1	1	1	0	2	1	0	1	1	1	1	2	0	1	1	1
57	2	46	6	5	3	1	2	4	500000	2	2	2	2	1	2	2	1	2	2	1	1	0	0	1	2	1	1	3	3	0	1	1	2	0	0	0	0	0	0	0	1
58	2	70	5	3	1	2	2	4	500000	2	2	1	2	1	2	2	1	2	2	1	1	0	0	0	2	0	1	3	3	1	0	1	3	0	0	0	0	0	1	1	0
59	2	34	5	5	4	2	2	3	350000	2	2	2	1	2	2	2	2	2	2	1	1	1	0	0	2	0	1	2	1	1	0	1	1	0	0	2	1	1	0	0	1
60	1	48	4	5	2	1	2	3	280000	2	1	2	2	2	2	2	2	2	2	1	2	0	1	0	2	1	1	2	1	0	1	0	1	2	0	0	3	1	0	2	0
61	1	49	4	5	5	2	2	5	800000	2	2	2	2	2	2	2	1	2	2	2	2	0	0	3	0	0	3	0	0	1	1	0	0	0	1	1	0	3	1	0	0
62	1	47	4	6	4	2	2	2	350000	2	2	2	2	2	2	2	1	2	2	2	2	2	2	1	0	1	1	2	0	1	0	2	1	0	1	0	1	0	2	0	0
63	1	18	4	5	1	1	2	4	225000	2	2	2	1	1	2	2	1	2	2	2	2	0	1	0	3	0	1	2	2	0	1	1	2	0	2	2	1	0	0	1	1
64	1	59	2	5	1	1	2	4	280000	2	2	2	2	1	2	2	1	2	2	1	1	2	2	2	0	2	2	3	1	0	2	1	3	1	0	0	2	0	0	1	1
65	1	53	6	6	1	2	2	5	500000	2	1	1	2	2	2	2	1	2	2	1	1	1	0	2	1	1	1	0	0	1	1	0	1	3	0	1	0	0	0	2	0
66	2	37	2	6	5	2	2	2	600000	2	2	2	1	2	2	2	1	2	2	1	1	0	1	0	0	0	0	2	0	0	0	0	0	1	0	0	0	0	0	0	0
67	2	27	4	5	3	2	2	6	500000	2	2	2	1	1	2	2	2	2	2	2	2	1	0	0	3	0	0	2	2	0	0	1	0	1	0	1	0	1	1	3	1
68	2	39	1	5	3	2	2	3	500000	2	2	2	2	2	2	1	1	2	2	1	1	2	3	1	0	1	1	1	0	1	2	2	2	1	0	0	0	1	2	0	0
69	1	21	6	4	3	2	2	5	800000	2	2	2	2	2	2	2	1	2	2	1	1	0	1	0	0	0	0	0	0	0	0	2	1	0	0	0	0	0	0	0	0
70	1	36	6	6	5	2	2	3	520000	2	2	2	1	2	2	2	1	2	2	1	1	0	0	1	1	1	0	3	0	0	3	0	0	0	0	0	0	0	0	0	0
71	1	33	6	6	5	2	2	4	230000	2	2	2	2	2	2	2	2	2	2	1	1	0	0	0	3	0	1	0	0	0	2	2	1	0	0	0	0	0	2	0	0
72	1	38	6	6	4	2	1	6	550000	2	2	2	2	2	2	2	1	2	2	1	1	0	0	2	2	0	1	0	0	1	1	0	0	0	2	2	1	0	0	1	0
73	1	29	5	2	4	1	3	3	700000	2	2	2	1	2	2	2	1	2	2	2	2	1	1	0	1	1	1	0	1	0	0	0	1	0	0	1	3	0	1	2	1
74	1	31	5	5	5	1	1	1	280000	2	2	2	1	2	2	2	1	2	2	2	2	0	0	0	1	3	0	1	0	1	0	0	1	1	0	1	0	1	0	0	0
75	1	27	5	5	5	1	3	2	300000	2	2	2	1	1	2	2	1	2	2	2	2	0	2	1	1	1	0	0	0	2	0	2	2	1	0	2	3	1	0	0	1
76	1	49	4	5	3	2	2	3	400000	2	2	2	1	2	1	2	2	2	2	2	1	1	0	1	0	1	0	0	0	0	1	1	1	1	0	1	0	1	1	1	1
77	1	24	5	5	4	2	1	6	300000	2	2	2	1	2	2	2	1	2	2	2	2	1	2	1	0	1	0	0	0	0	0	1	2	1	1	1	0	1	0	1	0
78	1	25	5	5	4	1	3	4	320000	2	2	2	1	2	2	2	2	2	2	1	1	0	0	1	1	1	1	1	2	0	0	2	0	1	0	0	1	0	0	1	1
79	1	51	5	5	3	1	3	2	360000	1	2	2	1	1	2	2	1	1	2	1	1	1	0	0	3	2	1	3	3	1	1	1	2	1	0	0	1	2	1	1	2
80	1	27	5	6	4	1	3	3	450000	1	2	2	2	2	2	2	1	2	2	1	1	1	0	2	0	1	0	0	0	0	0	2	1	1	0	3	0	1	1	2	0
81	1	23	5	4	3	1	3	6	300000	2	2	2	2	2	2	2	1	2	2	1	1	0	1	0	0	0	0	2	2	0	1	1	1	0	1	0	3	0	1	2	0
82	1	27	5	6	4	1	3	2	430000	2	2	2	1	2	2	2	1	2	2	1	1	1	1	0	0	1	1	1	0	0	1	2	0	1	0	1	1	2	1	0	1
83	1	26	5	4	4	1	2	1	290000	2	2	2	2	2	2	2	2	2	2	2	2	1	1	1	3	0	2	2	3	0	1	2	1	2	1	0	1	2	1	0	1
84	1	25	5	4	2	1	2	5	440000	2	2	2	2	2	2	2	1	2	2	2	2	0	0	1	2	2	1	0	0	0	1	0	2	2	1	0	1	0	1	1	0
85	1	26	5	2	3	1	3	2	320000	2	2	2	2	2	2	2	2	2	2	2	2	0	0	1	1	1	1	2	1	0	0	2	1	0	0	1	0	1	2	0	1
86	1	22	5	4	4	1	3	2	300000	2	2	2	1	2	2	2	1	2	2	1	1	0	0	0	1	0	1	2	1	2	0	0	1	0	0	1	2	0	2	0	0
87	1	27	5	4	5	1	3	2	400000	1	2	2	1	2	2	2	1	2	2	1	1	0	1	0	0	0	0	0	0	0	0	2	2	0	0	0	1	0	0	0	3
88	1	26	6	5	3	2	2	5	450000	2	2	2	2	1	2	2	1	2	1	2	1	0	1	0	2	0	1	1	1	1	0	0	1	0	1	0	1	2	0	1	0
89	1	19	6	5	3	1	2	6	280000	2	2	2	2	2	2	2	1	2	2	2	1	1	3	3	1	2	1	0	0	2	1	2	1	0	3	0	1	2	1	2	1
90	1	46	6	6	4	2	2	5	500000	2	1	2	1	2	2	2	1	2	2	2	1	0	2	3	3	2	2	3	3	2	0	2	3	2	0	2	3	0	0	0	0
91	1	49	6	6	4	2	2	3	300000	2	2	2	1	2	2	2	2	2	2	2	1	2	2	0	3	0	0	3	3	2	0	2	3	2	2	0	2	1	0	0	1
92	1	64	4	5	4	1	2	8	1000000	2	2	2	2	2	2	2	1	2	2	1	2	0	0	0	0	2	0	2	0	1	1	2	2	1	1	0	0	1	1	1	0
93	1	36	6	5	1	2	2	2	430000	2	2	2	1	2	2	2	1	2	2	1	2	0	1	0	0	1	0	1	0	1	0	1	1	2	1	1	2	0	0	1	0
94	1	30	6	5	3	1	2	3	300000	2	2	2	1	2	2	2	2	2	2	1	2	1	2	2	1	1	1	3	3	0	3	2	1	1	2	2	3	0	2	2	1
95	2	41	3	4	5	2	2	3	350000	2	2	2	1	1	2	2	1	2	2	1	1	1	1	2	2	1	0	3	0	1	1	0	2	1	1	0	1	1	2	1	1
96	1	20	3	5	1	1	2	3	320000	2	2	2	2	1	2	2	2	2	2	1	1	1	1	0	1	0	0	1	0	0	0	2	2	1	0	1	1	0	0	0	3
97	1	19	3	5	1	1	2	2	420000	2	2	2	2	2	2	2	1	2	2	1	1	0	0	0	1	1	0	0	2	0	0	1	2	0	0	2	1	0	0	2	2
98	2	21	3	6	1	1	2	4	550000	2	2	2	1	2	2	2	1	2	2	1	1	1	1	0	1	0	0	2	0	0	1	0	1	0	1	0	2	0	0	1	1
99	2	20	6	6	1	1	2	5	500000	2	2	2	1	2	2	2	2	2	2	1	1	0	1	0	0	0	1	0	1	1	0	0	0	2	0	0	0	0	0	2	0
100	1	19	6	5	1	1	2	4	220000	2	2	2	2	1	2	2	1	2	2	1	1	1	0	0	1	0	0	1	0	0	1	0	1	1	0	0	0	1	0	0	0
101	2	21	3	6	1	1	2	4	280000	2	2	2	1	2	2	1	2	2	2	1	1	0	0	0	2	1	0	3	2	1	0	0	2	1	1	1	0	0	0	0	1
102	1	22	3	6	1	1	2	4	280000	2	2	2	1	2	2	2	2	2	2	1	2	0	0	0	0	1	1	0	0	0	0	0	0	0	0	0	0	0	0	0	0
103	1	25	3	6	3	1	2	6	450000	2	1	2	2	2	2	1	1	2	2	1	1	0	0	0	2	0	0	1	0	0	1	1	1	1	0	0	0	1	1	0	0
104	1	24	6	6	3	1	2	5	500000	2	2	2	2	2	2	2	1	2	2	1	1	1	1	0	2	1	0	0	0	0	0	0	0	0	1	0	0	0	0	0	0
105	2	27	6	5	4	1	1	1	440000	2	2	2	2	2	2	2	2	2	2	2	2	0	0	0	1	0	1	2	1	1	2	1	1	0	1	1	2	0	1	0	0
106	2	26	2	5	4	2	2	6	800000	2	2	2	1	1	2	2	1	2	2	2	2	1	1	0	1	0	0	0	0	0	0	2	2	1	0	0	1	0	0	0	3
107	1	46	2	5	3	1	1	1	450000	1	2	2	2	1	2	2	2	2	2	2	2	1	0	0	3	0	1	2	3	2	1	2	2	1	1	0	3	2	1	1	0
108	1	28	2	5	4	1	2	4	800000	2	2	2	2	2	2	2	2	2	2	1	1	0	1	2	0	2	1	0	1	1	0	2	1	0	2	0	1	2	1	1	1
109	1	27	6	4	4	2	3	3	280000	2	2	2	1	1	2	2	1	2	2	1	2	0	1	3	3	2	2	3	3	2	0	2	3	2	0	2	3	0	0	0	0
110	1	29	5	4	4	2	3	4	1400000	2	2	2	1	1	2	1	2	2	2	1	1	0	0	0	3	0	0	2	1	0	1	2	0	0	0	1	2	0	0	1	0
111	1	31	5	4	4	1	3	2	220000	2	2	2	1	2	2	2	2	2	2	1	1	0	0	0	0	1	1	2	0	1	0	2	1	2	1	1	0	1	1	1	0
112	2	30	5	3	3	2	2	4	350000	2	2	2	2	1	2	1	1	2	2	2	1	1	1	2	2	1	1	0	0	1	0	1	1	1	0	1	0	0	1	0	0
113	1	32	2	3	5	2	2	2	180000	2	2	2	2	2	2	2	1	2	2	2	1	1	0	1	3	1	3	0	3	3	0	3	3	1	0	0	1	0	1	0	3
114	1	65	6	5	5	2	2	2	350000	2	2	2	2	2	2	2	2	2	2	2	1	1	2	2	1	1	2	0	1	0	0	2	1	1	0	0	1	0	2	0	0
115	2	34	6	5	1	1	3	9	250000	2	2	2	2	2	2	2	1	2	2	1	1	0	0	0	2	0	0	1	2	0	0	1	1	0	1	0	2	0	1	1	0
116	2	33	6	6	4	1	2	3	300000	2	2	2	1	2	2	2	2	2	2	1	1	0	1	1	2	1	0	0	1	1	0	0	0	0	2	1	1	0	1	1	1
117	1	33	5	5	4	1	2	2	340000	1	2	1	2	2	2	2	1	2	2	2	2	1	0	1	1	1	1	1	2	2	0	0	2	0	0	2	3	1	1	1	2
118	1	34	6	5	3	2	2	5	200000	2	2	2	1	2	2	2	2	2	2	1	1	1	1	0	2	1	0	2	1	1	0	0	1	1	1	0	1	0	0	1	0
119	1	32	6	5	2	2	2	2	280000	2	2	2	1	2	2	2	2	2	2	1	1	0	0	0	2	1	1	1	2	0	1	2	1	0	0	1	2	0	0	1	0
120	1	38	1	5	2	2	3	2	240000	2	2	2	2	2	2	2	1	2	2	1	1	2	3	1	1	1	1	1	0	1	2	2	0	2	2	0	0	2	2	0	0
121	1	38	5	6	3	2	3	2	260000	2	1	2	2	1	2	1	1	2	2	1	2	1	1	0	2	0	0	3	1	0	1	1	0	2	2	0	2	0	1	2	0
122	2	38	5	4	3	2	3	2	430000	2	2	2	1	1	2	2	1	2	2	1	2	1	1	0	0	0	1	0	2	1	0	0	2	1	2	1	0	0	0	2	1
123	2	37	1	5	3	2	3	4	330000	2	2	1	2	2	2	1	1	2	2	2	1	0	1	0	2	1	1	0	0	1	0	1	0	1	0	0	1	1	0	1	1
124	2	39	1	4	4	2	2	2	320000	2	2	2	2	1	2	1	1	2	2	2	2	2	1	1	1	2	3	2	2	2	2	2	3	2	1	1	2	3	2	2	2
125	1	42	4	4	5	2	2	4	310000	1	2	2	1	2	2	2	2	2	2	2	1	1	0	0	0	0	0	3	2	2	1	1	2	0	1	1	1	0	0	0	0
126	2	46	4	5	5	2	2	6	730000	2	2	1	2	2	2	2	1	2	2	1	1	1	1	1	1	0	0	1	1	2	1	0	2	0	0	0	2	1	0	0	1
127	1	47	4	5	5	2	2	5	220000	2	2	2	1	1	2	2	1	2	2	1	1	1	3	1	2	0	2	0	0	3	1	0	0	0	3	0	0	0	1	0	3
128	1	46	4	6	4	1	2	4	450000	2	2	2	2	2	2	1	2	2	2	1	1	0	0	1	2	1	0	1	2	0	0	1	2	1	1	0	1	0	0	1	1
129	2	46	4	5	4	2	2	4	550000	2	2	2	2	2	2	2	1	2	2	1	1	0	1	0	2	0	0	1	2	2	1	0	1	0	0	1	2	0	0	1	1
130	2	48	3	6	5	2	2	5	350000	2	2	1	1	1	2	2	1	2	2	2	1	1	0	0	0	1	0	2	3	0	1	2	3	0	0	0	0	0	1	0	0
131	2	43	3	6	4	2	2	2	320000	2	2	2	1	2	2	2	1	2	2	1	1	0	0	1	0	1	0	2	0	1	0	0	1	1	0	0	0	0	0	0	0
132	2	48	3	6	5	2	2	3	450000	2	2	2	1	1	2	2	1	2	2	1	1	0	0	1	2	0	0	1	3	0	0	1	3	0	1	1	3	0	0	0	1
133	1	48	6	5	3	2	2	3	330000	2	2	2	2	2	2	1	2	2	2	2	2	0	0	1	2	0	0	1	2	1	1	0	2	1	0	0	1	2	1	0	0
134	1	54	6	6	3	2	2	3	230000	2	2	2	2	2	2	2	2	2	2	2	2	1	0	1	2	0	0	2	3	0	0	0	1	1	0	0	0	0	1	1	0
135	1	56	3	4	1	2	2	5	550000	2	2	2	2	1	2	2	1	2	2	1	1	0	1	0	1	0	0	2	1	0	2	1	1	1	2	0	1	0	0	1	0
136	1	57	1	4	5	2	2	3	240000	2	2	1	1	2	2	1	2	2	2	1	1	1	0	0	3	2	1	3	3	1	1	2	3	2	0	0	1	2	1	1	2
137	2	59	5	5	5	2	2	4	1000000	2	2	2	2	2	2	2	1	2	2	1	1	1	0	3	0	2	0	0	0	0	0	2	1	1	0	1	0	1	1	2	0
138	1	62	5	6	5	2	2	3	220000	2	2	1	2	2	2	2	1	2	2	1	2	0	1	0	0	0	0	3	2	0	1	1	2	0	1	0	3	0	1	2	0
139	1	20	5	4	4	2	2	5	400000	2	2	1	2	1	2	2	1	2	2	1	1	1	0	1	2	0	0	2	3	0	0	0	1	1	0	0	0	0	1	1	0
140	2	19	5	5	4	2	2	4	350000	2	2	2	1	2	2	1	1	2	2	1	1	0	1	1	1	0	1	1	2	0	1	0	1	2	0	0	0	2	1	0	0
141	2	74	6	5	3	2	2	7	900000	2	2	1	1	2	2	1	1	2	2	1	1	0	0	1	3	2	2	1	3	0	1	0	3	3	1	1	3	2	1	2	0
142	2	72	2	5	4	2	2	4	480000	2	2	1	2	2	2	2	1	2	2	1	1	0	1	0	1	0	0	1	1	0	0	2	1	0	0	1	2	1	0	0	1
